# Supplementary material for: Need and Viability of Newborn Screening Programme in India: Report from a Pilot Study
Source: Int J Neonatal Screen. 2022 Mar 29;8(2):26. doi: 10.3390/ijns8020026 (PMC9036214; doi:10.3390/ijns8020026)
Supplement: Supplementary file 1 [file IJNS-08-00026-s001.zip]

Archive with 1 entries (1 files):
- IJNS-1557744-supplementary.pdf
